# Supplementary material for: Biodegradation of Microtoxic Phenylpropanoids (Phenylpropanoic Acid and Ibuprofen) by Bacteria and the Relevance for Their Removal from Wastewater Treatment Plants
Source: Genes (Basel). 2023 Feb 9;14(2):442. doi: 10.3390/genes14020442 (PMC9956071; doi:10.3390/genes14020442)
Supplement: Supplementary file 1 [file genes-14-00442-s001.zip]

Archive with 1 entries (1 files):
- genes-2195262-supplementary.pdf
